# Supplementary material for: In Vitro Antineoplastic Effects of Zataria multiflora: A Systematic Review of Mechanisms, Selectivity, and Synergy
Source: Food Sci Nutr. 2026 Jun 30;14(7):e72050. doi: 10.1002/fsn3.72050 (PMC13318923; doi:10.1002/fsn3.72050)
Supplement: Supplementary file 2 — Table S2: QUIN‐based quality assessment of the included articles. [file FSN3-14-e72050-s002.xlsx]

## Sheet: Sheet1
	Supplementary File 2 - QUIN-based quality assessment of the included studies (0, Not Specified; 1, Inadequately Specified; 2, Adequately Specified)
	Asghari (2025)	Osanloo (2024)	Ghafarkhani (2022)	Salehi (2022)	Sabet (2022)	Samani (2022)	Lashkari (2022)	Alipanah (2022)	Zare (2021)	Valizadeh (2021)	Azadi (2020)	Salehi, Behboudi et al. (2020)	Salehi, Jamali et al. (2020)	Ahani (2020)	Anani (2020)	Ghanbariasad (2020)	Khakzad (2019)	Baluchi (2018)	Baharara (2018)	Sharififar (2017)	Soltanian (2017)	Said (2017)	Salehi (2017)	Khorasani (2016)	Baharara (2016)	Aghamohammadi (2015)	Mohammadpour (2015)	Kavoosi (2015)	Shokrzadeh (2010)
1. Clearly stated aims/objectives	2	2	1	2	2	2	1	0	0	1	2	0	2	2	2	1	2	1	1	2	2	2	2	2	1	1	1	2	1
2. Detailed explanation of sample size calculation	Not Applicable
3. Detailed explanation of sampling technique	2	2	2	2	2	2	2	2	2	2	2	2	2	2	2	2	2	1	2	2	2	1	2	2	2	2	2	2	2
4. Details of comparison group	1	2	1	2	2	1	2	2	1	2	1	2	1	2	2	1	1	1	2	2	2	2	2	1	2	2	1	2	0
5. Detailed explanation of methodology	1	2	2	2	1	1	2	2	2	1	2	2	2	2	2	2	2	1	1	1	2	1	2	2	2	2	2	2	2
6. Operator details	Not Applicable
7. Randomization	Not Applicable
8. Method of measurement of outcome	2	1	2	2	2	1	2	1	2	1	2	2	2	2	2	1	1	1	2	1	1	1	2	2	2	2	1	1	1
9. Outcome assessor details	1	1	0	0	0	0	0	1	1	1	0	0	0	0	1	0	0	0	0	0	0	1	0	0	0	0	0	0	0
10. Blinding	Not Applicable
11. Statistical analysis	0	2	1	1	1	2	2	0	0	2	2	1	2	2	2	2	2	2	2	2	2	1	1	2	2	1	0	1	2
12. Presentation of results	2	2	2	2	2	2	2	1	1	2	2	2	2	2	2	1	1	2	2	1	1	1	2	2	2	2	2	1	1
Total score	11	14	11	13	12	11	13	9	9	12	13	11	13	14	15	10	11	9	12	11	12	10	13	13	13	12	9	11	9
Final score (%) *	68.75	87.5	68.75	81.25	75	68.75	81.25	56.25	56.25	75	81.25	68.75	81.25	87.5	93.75	62.5	68.75	56.25	75	68.75	75	62.5	81.25	81.25	81.25	75	56.25	68.75	56.25
Overal risk of bias level **	Intermediate risk	Low risk	Intermediate risk	Low risk	Low risk	Intermediate risk	Low risk	Intermediate risk	Intermediate risk	Low risk	Low risk	Intermediate risk	Low risk	Low risk	Low risk	Intermediate risk	Intermediate risk	Intermediate risk	Low risk	Intermediate risk	Low risk	Intermediate risk	Low risk	Low risk	Low risk	Low risk	Intermediate risk	Intermediate risk	Intermediate risk
	* Final score = (Total score × 100) / (2 × number of criteria applicable)
	** Final score < 50, high risk; 50 ≤ final score ≤ 70, moderate risk; 70 < final score, low risk
